# Supplementary material for: Reversible metal cluster formation on Nitrogen-doped carbon controlling electrocatalyst particle size with subnanometer accuracy
Source: Nat Commun. 2024 Jul 20;15:6111. doi: 10.1038/s41467-024-50379-w (PMC11271611; doi:10.1038/s41467-024-50379-w)
Supplement: Supplementary file 3 — Source data [file 41467_2024_50379_MOESM3_ESM.xlsx]

## Sheet: Figure2a
Time (s)	xSAC	ΔxSAC
-17.5	0.98	0.01
-13.5	0.96	0.01
-9.5	0.97	0.01
-5.5	1	0.01
-1.5	0.96	0.01
2.5	0.96	0.01
6.5	0.87	0.01
10.5	0.65	0.02
14.5	0.59	0.03
18.5	0.54	0.03
22.5	0.44	0.03
26.5	0.48	0.02
30.5	0.46	0.02
34.5	0.44	0.02
38.5	0.38	0.02
42.5	0.39	0.02
46.5	0.37	0.02
50.5	0.38	0.02
54.5	0.33	0.02
58.5	0.34	0.02
62.5	0.32	0.02
66.5	0.29	0.02
70.5	0.32	0.02
74.5	0.33	0.02
78.5	0.33	0.02
82.5	0.29	0.02
86.5	0.33	0.02
90.5	0.32	0.02
94.5	0.31	0.02
98.5	0.32	0.02
103	0.3	0.02
113	0.31	0.02
123	0.29	0.02
133	0.28	0.02
143	0.31	0.02
153	0.27	0.02
163	0.27	0.02
173	0.27	0.02
183	0.26	0.02
193	0.29	0.02
203	0.26	0.02
213	0.24	0.02
223	0.27	0.02
233	0.26	0.02
243	0.27	0.02
253	0.25	0.02
263	0.24	0.02
273	0.28	0.02
283	0.28	0.02
293	0.28	0.02
303	0.25	0.02
313	0.27	0.02
323	0.24	0.02
333	0.29	0.02
343	0.25	0.02
353	0.27	0.02
363	0.24	0.02
373	0.25	0.02
383	0.26	0.02
393	0.23	0.02
403	0.24	0.02
413	0.25	0.02
423	0.24	0.02
433	0.25	0.02
443	0.22	0.02
453	0.26	0.02
463	0.25	0.02
473	0.22	0.02
483	0.22	0.02
493	0.26	0.02
503	0.23	0.02
513	0.24	0.02
523	0.26	0.02
533	0.21	0.02
543	0.2	0.02
553	0.25	0.02
563	0.27	0.02
573	0.21	0.02
583	0.23	0.02
593	0.24	0.02
603	0.23	0.02
4483	0.14	0.02
4493	0.13	0.02
4503	0.14	0.02
4513	0.16	0.01
4523	0.12	0.02
4533	0.12	0.02
4543	0.13	0.02
4553	0.14	0.02
4563	0.13	0.02
4573	0.12	0.02
4583	0.14	0.02
4593	0.1	0.02
4603	0.14	0.02
4613	0.11	0.02
4623	0.14	0.02
4633	0.14	0.02
4643	0.1	0.02

## Sheet: Figure2b
Time (s)	xSAC	ΔxSAC
-3	0.94	0.02
3	0.95	0.01
9	0.57	0.02
15	0.46	0.02
21	0.33	0.02
27	0.3	0.02
33	0.28	0.02
39	0.38	0.02
45	0.46	0.02
51	0.52	0.02
57	0.56	0.02
63	0.5	0.02
69	0.28	0.02
75	0.23	0.02
81	0.21	0.02
87	0.18	0.02
93	0.2	0.02
99	0.3	0.02
105	0.37	0.02
111	0.41	0.02
117	0.49	0.02
123	0.42	0.02
129	0.23	0.02
135	0.21	0.02
141	0.2	0.02
147	0.19	0.02
153	0.2	0.02
159	0.28	0.02
165	0.38	0.02
171	0.39	0.02
177	0.44	0.02
183	0.36	0.02
189	0.21	0.02
195	0.18	0.02
201	0.17	0.02
207	0.18	0.02
213	0.17	0.02
219	0.25	0.02
225	0.31	0.02
231	0.35	0.02
237	0.35	0.02
243	0.34	0.02
249	0.22	0.02
255	0.2	0.02
261	0.19	0.02
267	0.21	0.02
273	0.19	0.02
279	0.21	0.02
285	0.3	0.02
291	0.3	0.02
297	0.34	0.02
303	0.34	0.02
309	0.21	0.02
315	0.19	0.02
321	0.16	0.02
327	0.18	0.02
333	0.19	0.02
339	0.17	0.02
345	0.25	0.02
351	0.3	0.02
357	0.35	0.02
363	0.31	0.02
369	0.2	0.02
375	0.18	0.02
381	0.16	0.02
387	0.16	0.02
393	0.17	0.02
399	0.24	0.02
405	0.25	0.02
411	0.28	0.02
417	0.33	0.02
423	0.28	0.02
429	0.22	0.02
435	0.17	0.02
441	0.22	0.02
447	0.2	0.02
453	0.18	0.02
459	0.21	0.02
465	0.28	0.02
471	0.29	0.02
477	0.29	0.02
483	0.26	0.02
489	0.18	0.02
495	0.19	0.02
501	0.24	0.02
507	0.16	0.02
513	0.16	0.02
519	0.2	0.02
525	0.22	0.02
531	0.25	0.02
537	0.24	0.02
543	0.25	0.02
549	0.24	0.02
555	0.19	0.02
561	0.15	0.02
567	0.19	0.02
573	0.16	0.02
579	0.19	0.02
585	0.26	0.02
591	0.23	0.02
597	0.23	0.02
4503	0.13	0.04
4509	0.14	0.05
4515	0.15	0.04
4521	0.24	0.04
4527	0.16	0.04
4533	0.09	0.04
4539	0.15	0.04
4545	0.19	0.05
4551	0.1	0.04
4557	0.14	0.04
4563	0.14	0.05
4569	0.1	0.05
4575	0.13	0.04
4581	0.32	0.05
4587	0.18	0.05
4593	0.19	0.05
4599	0.19	0.04
4605	0.08	0.04
4611	0.08	0.04
4617	0.16	0.05
4623	0.08	0.04
4629	0.09	0.05
4635	0.13	0.05
4641	0.05	0.05
4647	0.16	0.05

## Sheet: Figure2c
Time (s)	xSAC	ΔxSAC
-1	0.73	0.01
0	0.76	0.04
1	0.73	0.04
4.5	0.49	0.03
10.5	0.61	0.03
16.5	0.57	0.02
22.5	0.63	0.03
28.5	0.61	0.03
32	0.46	0.05
33	0.45	0.04
36.5	0.36	0.03
42.5	0.46	0.03
48.5	0.53	0.03
54.5	0.52	0.03
60.5	0.56	0.02
64	0.54	0.05
65	0.22	0.05
68.5	0.38	0.04
74.5	0.36	0.03
80.5	0.44	0.03
86.5	0.54	0.03
92.5	0.46	0.03
96	0.26	0.05
97	0.39	0.05
100.5	0.31	0.04
106.5	0.41	0.03
112.5	0.41	0.03
118.5	0.46	0.03
124.5	0.52	0.03
128	0.39	0.04
129	0.35	0.05
132.5	0.41	0.03
138.5	0.43	0.03
144.5	0.46	0.03
150.5	0.48	0.03
156.5	0.5	0.03
160	0.55	0.05
161	0.37	0.05
164.5	0.34	0.04
170.5	0.47	0.03
176.5	0.43	0.02
182.5	0.44	0.02
188.5	0.51	0.03
192	0.55	0.04
193	0.33	0.05
196.5	0.34	0.03
202.5	0.39	0.03
208.5	0.43	0.03
214.5	0.51	0.03
220.5	0.5	0.03
224	0.39	0.04
225	0.35	0.05
228.5	0.37	0.03
234.5	0.42	0.03
240.5	0.47	0.03
246.5	0.47	0.03
252.5	0.53	0.03
256	0.48	0.05
257	0.27	0.05
260.5	0.38	0.03
266.5	0.37	0.03
272.5	0.51	0.03
278.5	0.48	0.03
284.5	0.55	0.03
288	0.51	0.05
289	0.38	0.06
292.5	0.33	0.03
298.5	0.49	0.03
304.5	0.48	0.03
310.5	0.48	0.03
316.5	0.55	0.03
320	0.51	0.05
321	0.38	0.05
324.5	0.36	0.04
330.5	0.39	0.03
336.5	0.46	0.03
342.5	0.47	0.03
348.5	0.49	0.03
352	0.39	0.05
353	0.5	0.05
356.5	0.39	0.03
362.5	0.36	0.04
368.5	0.47	0.03
374.5	0.47	0.04
380.5	0.5	0.03
384	0.53	0.04
385	0.36	0.04
388.5	0.43	0.04
394.5	0.38	0.03
400.5	0.43	0.03
406.5	0.43	0.03
412.5	0.43	0.03
416	0.47	0.05
417	0.44	0.05
420.5	0.37	0.03
426.5	0.36	0.04
432.5	0.37	0.03
438.5	0.42	0.03
444.5	0.49	0.03
448	0.45	0.04
449	0.35	0.05
452.5	0.32	0.04
458.5	0.44	0.03
464.5	0.51	0.03
470.5	0.48	0.03
476.5	0.46	0.03
480	0.51	0.04
481	0.47	0.05
484.5	0.34	0.03
490.5	0.41	0.03
496.5	0.47	0.03
502.5	0.45	0.03
508.5	0.48	0.03
512	0.45	0.05
513	0.47	0.05
516.5	0.39	0.04
522.5	0.39	0.03
528.5	0.47	0.03
534.5	0.43	0.02
540.5	0.47	0.03
544	0.37	0.05
545	0.37	0.06
548.5	0.39	0.04
554.5	0.39	0.04
560.5	0.42	0.03
566.5	0.5	0.03
572.5	0.4	0.03
576	0.46	0.04
577	0.28	0.05
580.5	0.37	0.04
586.5	0.38	0.03
592.5	0.43	0.03
598.5	0.51	0.03
604.5	0.47	0.03
4481	0.39	0.05
4484.5	0.34	0.04
4490.5	0.41	0.03
4496.5	0.39	0.03
4502.5	0.39	0.03
4508.5	0.48	0.04
4512	0.39	0.06
4513	0.43	0.05
4516.5	0.38	0.03
4522.5	0.47	0.04
4528.5	0.35	0.03
4534.5	0.44	0.03
4540.5	0.36	0.03
4544	0.24	0.06
4545	0.3	0.05
4548.5	0.35	0.04
4554.5	0.4	0.03
4560.5	0.44	0.03
4566.5	0.45	0.03
4572.5	0.5	0.02

## Sheet: Figure2d
Time (s)	Cu-Cu CN	Δ Cu-Cu CN
5	1.8	2.2
25	4.5	1.3
45	5.4	0.8
65	7.3	1.2
85	7.4	1.1
105	7.8	1.4
114	9.3	1.2
125	8.1	1.7
170	7.4	0.5
200	8.2	0.8
342	8.2	0.6
570	8.2	0.7
798	9	0.7
1026	8.5	0.7
1254	9.1	0.7
1482	8.4	0.6
1710	9	0.7
1938	8.8	1.1
2166	8.3	0.6
2394	8.3	0.7
2622	8.4	0.7
2850	8.5	0.6
3078	8.4	0.7
3306	8.4	0.7
3534	8.7	0.7
3762	8.7	0.6
3990	8.1	0.6
4218	8.6	0.7
4446	9.1	0.7

## Sheet: Figure2e
Time (s)	Cu-Cu CN	Δ Cu-Cu CN
120	7.4	0.6
360	8	0.6
600	8.9	0.6
840	8.9	0.5
1080	9.4	0.6
1320	9	0.6
1560	9.1	0.6
1800	8.9	0.6
2040	8.8	0.7
2280	9.2	0.8
2520	8.9	0.7
2760	9.1	0.7
3000	8.8	0.7
3240	8.5	0.7
3480	8.7	0.7
3720	8.7	0.7
3960	9	0.7

## Sheet: Figure2e (inset)
Time (s)	Cu-Cu CN	Δ Cu-Cu CN
12	1.5	0.8
18	4.5	0.8
24	6.7	1.5
30	6.8	0.9
36	5	1.6
42	6.3	2.3
48	1.6	0.7
54	2.6	1.1
66	2.6	0.9
72	5.2	1.1
78	6	0.5
84	7.4	1.2
90	8.3	0.7
96	6.3	0.9
102	2.2	0.8
108	1.9	0.8
114	5.1	3.9
120	0.7	1
126	4.6	0.8
132	5.2	0.4
138	6.2	1.4
144	8	1.4
150	7.5	0.8
156	7.5	1
162	4.1	0.8
168	3.5	1.3
174	6.1	1.4
180	5.4	1.7
186	4.5	0.6
192	7.5	1.6
198	5.2	0.3
204	9.3	1.4
210	6.4	1
216	4.6	0.9

## Sheet: Figure2f
Time (s)	Cu-Cu CN	Δ Cu-Cu CN
144	1	1.5
432	0.9	1
720	2	1.4
1008	1	0.9
1296	0.7	1.1
1584	1.3	0.7
1872	1	1
2160	1.5	0.9
2448	0.6	1.3
2736	2	1.4
3024	1.2	0.8
3312	1.5	0.9
3600	1.2	0.6
3888	1.4	1
4176	1.3	0.8

## Sheet: Figure3a_CN_30s
Time (s)	Cu-Cu CN	Δ Cu-Cu CN
0	8	0.9
6	8.3	0.9
12	8.6	0.9
18	9	1.3
24	8.5	1
30	8.8	0.9
36	9.3	1
42	9.1	0.9
48	9.5	1.1
54	8.7	1.1
60	8	0.9
66	8.3	0.9
72	8.6	0.9
78	9	1.3
84	8.5	1
90	8.8	0.9
96	9.3	1
102	9.1	0.9
108	9.5	1.1
114	8.7	1.1

## Sheet: Figure3a_xSAC_30s
Time (s)	xSAC	ΔxSAC
0	0.19	0.02
6	0.18	0.02
12	0.17	0.02
18	0.17	0.02
24	0.16	0.02
30	0.16	0.02
36	0.16	0.02
42	0.18	0.02
48	0.19	0.02
54	0.19	0.02
60	0.19	0.02
66	0.18	0.02
72	0.17	0.02
78	0.17	0.02
84	0.16	0.02
90	0.16	0.02
96	0.16	0.02
102	0.18	0.02
108	0.19	0.02
114	0.19	0.02

## Sheet: Figure3a_xSAC_16s
Time (s)	xSAC	ΔxSAC
0	0.2	0.01
4	0.18	0.01
8	0.17	0.01
12	0.17	0.01
16	0.17	0.01
20	0.18	0.01
24	0.16	0.01
28	0.18	0.01
32	0.18	0.01
36	0.18	0.01
40	0.18	0.01
46	0.2	0.01
50	0.18	0.01
54	0.17	0.01
58	0.17	0.01
62	0.17	0.01
66	0.18	0.01
70	0.16	0.01
74	0.18	0.01
78	0.18	0.01
82	0.18	0.01
86	0.18	0.01
92	0.2	0.01
96	0.18	0.01
100	0.17	0.01
104	0.17	0.01
108	0.17	0.01
112	0.18	0.01
116	0.16	0.01

[truncated: 5 more sheets: Figure3a_xSAC_8s, Figure3a_xSAC_4s, Figure3a_xSAC_2s, Figure3b, Figure3c]
